# Supplementary material for: A transposable element-derived regulatory variation in RsOFP2.3 underlies morphological diversification of radish taproots through the conserved OVATE family protein-TONNEAU1-recruiting motif module
Source: Hortic Res. 2026 Apr 7;13(8):uhag127. doi: 10.1093/hr/uhag127 (PMC13411279; doi:10.1093/hr/uhag127)
Supplement: Web_Material_uhag127 [file web_material_uhag127.zip]

Archive with 2 entries (2 files):
- Supplementary Figures M.docx
- Supplementary tables M.xlsx
