# Supplementary material for: A transposable element-derived regulatory variation in RsOFP2.3 underlies morphological diversification of radish taproots through the conserved OVATE family protein-TONNEAU1-recruiting motif module
Source: Hortic Res. 2026 Apr 7;13(8):uhag127. doi: 10.1093/hr/uhag127 (PMC13411279; doi:10.1093/hr/uhag127)
Supplement: Web_Material_uhag127 [file web_material_uhag127.zip › Supplementary tables M.xlsx]

## Sheet: Table S1
	Table S1 Information of 144 radish accessions
Accession ID	Genotypes	Root shape	Root shape index (ave)	Original Country/Region
G23-1	RsOFP2.3-Del-312	nearly circular	1.10966	China
G23-3	NA	nearly circular	1.0401	China
G23-4	RsOFP2.3-Del-312	oblate	0.712531	China
G23-5	RsOFP2.3-Del-312	nearly circular	1.07143	China
G23-6	RsOFP2.3-Del-312	short curved horn	2.48311	China
G23-7	RsOFP2.3-Del-312	short cylinder	2.12993	China
G23-8	RsOFP2.3-Del-312	short cylinder	3.27586	China
G23-9	RsOFP2.3-Del-312	long cone	3.1441	China
G23-10	NA	short curved horn	2.20455	China
G23-11	RsOFP2.3-Del-312	nearly circular	0.783848	China
G23-12	RsOFP2.3-Del-312	nearly circular	0.891473	China
G23-13	RsOFP2.3-Del-312	nearly circular	0.902062	China
G23-14	RsOFP2.3-Del-312	nearly circular	1.08696	China
G23-15	RsOFP2.3-Del-312	inverted long cone	1.80303	China
G23-16	RsOFP2.3-Del-312	short cylinder	3.41241	China
G23-17	RsOFP2.3-Del-312	nearly circular	0.793011	China
G23-18	RsOFP2.3-Del-312	nearly circular	0.871041	China
G23-19	RsOFP2.3-Del-312	nearly circular	1.20643	China
G23-20	RsOFP2.3-Del-312	nearly circular	1.08696	China
G23-21	RsOFP2.3-Del-312	short frustum of a cone	1.52174	China
G23-22	RsOFP2.3-Del-312	short cylinder	1.41643	China
G23-23	RsOFP2.3-Del-312	short curved horn	3.34783	China
G23-24	RsOFP2.3-Del-312	long curved horn	5.56485	China
G23-25	RsOFP2.3-Del-312	long cylinder	7.7381	China
G23-26	RsOFP2.3-Del-312	short cylinder	2.64317	China
G23-27	RsOFP2.3-Del-312	short cylinder	3.17857	China
G23-28	RsOFP2.3-Del-312	short cylinder	2.37668	China
G23-29	RsOFP2.3-Del-312	long curved horn	4.40678	China
G23-30	RsOFP2.3-Del-312	short cylinder	2.29358	China
G23-31	RsOFP2.3-Del-312	short cylinder	2.30769	China
G23-32	RsOFP2.3-Del-312	short cylinder	1.40673	China
G23-33	RsOFP2.3-Del-312	short cylinder	1.93548	China
G23-34	RsOFP2.3-Del-312	nearly circular	0.842066	China
G23-35	RsOFP2.3-Del-312	short cylinder	3.11203	China
G23-36	RsOFP2.3-Del-312	short cylinder	3.10748	China
G23-37	RsOFP2.3-Del-312	long curved horn	4.14583	China
G23-38	RsOFP2.3-Del-313	short cylinder	2.33766	China
G23-39	RsOFP2.3-Del-312	inverted long cone	2.57426	China
G23-41	RsOFP2.3-Del-312	nearly circular	1.05691	China
G23-42	RsOFP2.3-Del-312	short cylinder	2.75081	China
G23-43	RsOFP2.3-Del-312	short curved horn	2.34848	China
G23-45	RsOFP2.3-Del-312	short cylinder	2.48908	China
G23-46	RsOFP2.3-Del-312	short cylinder	2.53769	China
G23-47	RsOFP2.3-Del-312	long curved horn	4.54976	China
G23-48	RsOFP2.3-Del-312	long cylinder	4.82323	China
G23-49	RsOFP2.3-Del-312	nearly circular	1.21728	China
G23-50	RsOFP2.3-Del-312	short cylinder	2.62908	China
G23-51	RsOFP2.3-Del-312	short cylinder	2.74968	China
G23-52	RsOFP2.3-Del-312	short cylinder	2.89286	China
G23-53	RsOFP2.3-Del-312	nearly circular	1.29518	China
G23-54	RsOFP2.3-Del-312	short cylinder	2.8821	China
G23-55	RsOFP2.3-Del-312	short cylinder	3.81068	China
G23-56	RsOFP2.3-Del-312	long curved horn	6.18902	China
G23-57	RsOFP2.3-Del-312	short cylinder	2.67068	China
G23-58	RsOFP2.3-Del-312	long curved horn	7.32824	China
G23-59	RsOFP2.3-Del-312	short cylinder	2.54464	China
G23-60	RsOFP2.3-Del-312	short cylinder	3.18182	China
G23-61	RsOFP2.3-Del-312	short cylinder	2.61194	China
G23-62	RsOFP2.3-Del-312	short cylinder	2.61261	China
G23-63	RsOFP2.3-Del-312	short cylinder	3.2971	China
G23-64	RsOFP2.3-Del-312	short cylinder	2.31651	China
G23-65	RsOFP2.3-Del-312	short cylinder	2.26744	China
G23-66	RsOFP2.3-Del-312	long cylinder	4.10053	China
G23-67	RsOFP2.3-Del-312	oblate	0.718884	China
G23-68	NA	oblate	0.776596	China
G23-69	RsOFP2.3-Del-312	oval	1.55357	China
G23-70	RsOFP2.3-Del-312	oval	1.44886	China
G23-71	RsOFP2.3-Del-312	oblate	0.880893	China
G23-72	RsOFP2.3-Del-312	oblate	0.785219	China
G23-73	RsOFP2.3-Del-312	nearly circular	0.799419	China
G23-74	RsOFP2.3-Del-312	oblate	0.770202	China
G23-75	RsOFP2.3-Del-312	short cylinder	2.73408	China
G23-76	RsOFP2.3-Del-312	nearly circular	0.845411	China
G23-77	RsOFP2.3-Del-312	short cylinder	2.12121	China
G23-78	RsOFP2.3-Del-312	oblate	0.818777	China
G23-79	RsOFP2.3-Del-312	nearly circular	0.989848	China
G23-80	RsOFP2.3-Del-312	nearly circular	1.28655	China
G23-81	RsOFP2.3-Del-312	nearly circular	0.907504	China
G23-82	RsOFP2.3-Del-312	oblate	0.683702	China
G23-83	RsOFP2.3-Del-312	nearly circular	0.883085	China
G23-84	RsOFP2.3-Del-312	short frustum of a cone	1.27778	China
G23-85	RsOFP2.3-Del-312	short cylinder	4.26036	China
G23-86	RsOFP2.3-Del-312	oval	1.33537	China
G23-87	RsOFP2.3-Del-312	inverted long cone	2.79621	China
G23-89	RsOFP2.3-Del-312	short curved horn	3.82456	China
G23-90	RsOFP2.3-Del-312	short cylinder	1.5	China
G23-91	RsOFP2.3-Del-312	short cylinder	2.24359	China
G23-92	RsOFP2.3-Del-312	inverted long cone	3.24476	China
G23-93	RsOFP2.3-Del-312	long cone	4.83	China
G23-94	RsOFP2.3-Del-312	short curved horn	3.35404	China
G23-95	RsOFP2.3-Del-312	short cylinder	2.44898	China
G23-96	RsOFP2.3-Del-312	short cylinder	2.57669	China
G23-97	RsOFP2.3-Del-312	fusiform	4.23868	China
G23-99	RsOFP2.3-Del-312	short curved horn	3.98936	China
G23-100	RsOFP2.3-Del-312	short curved horn	4.54787	China
G23-101	RsOFP2.3-Del-312	short cylinder	1.84834	China
G23-102	RsOFP2.3-Del-312	long curved horn	7.75862	China
G23-103	RsOFP2.3-Del-312	fusiform	3.24444	China
G23-105	RsOFP2.3-Ins-312	long cylinder	10.1724	South Korea
G23-106	RsOFP2.3-Del-312	fusiform	2.97872	South Korea
G23-107	RsOFP2.3-Del-312	long cylinder	6.72293	China
G23-108	RsOFP2.3-Del-312	oval	1.65939	China
G23-109	NA	inverted long cone	5.61927	South Korea
G23-110	RsOFP2.3-Ins-312	long cylinder	8.96739	Japan
G23-111	RsOFP2.3-Del-312	long curved horn	6.88372	Japan
G23-112	RsOFP2.3-Ins-312	long cylinder	6.24434	Japan
G23-113	RsOFP2.3-Ins-312	long cylinder	4.78261	China
G23-114	RsOFP2.3-Del-312	short cylinder	2.78736	South Korea
G23-115	RsOFP2.3-Del-312	fusiform	3.34802	China
G23-116	RsOFP2.3-Ins-312	short cylinder	2.83262	China
G23-117	RsOFP2.3-Ins-312	short cylinder	1.83206	China
G23-118	RsOFP2.3-Del-312	short cylinder	1.84783	China
G23-119	RsOFP2.3-Del-312	short cylinder	4.35897	China
G23-122	RsOFP2.3-Ins-312	long cylinder	5.26923	Japan
G23-123	RsOFP2.3-Ins-312	short cylinder	2.1147	Japan
G23-125	RsOFP2.3-Ins-312	short cylinder	2.99127	Japan
G23-126	RsOFP2.3-Ins-312	long cone	5.28497	Japan
G23-127	RsOFP2.3-Ins-312	inverted long cone	4.73118	Japan
G23-130	RsOFP2.3-Del-312	narrow long cylinder	2.11268	Japan
G23-131	RsOFP2.3-Ins-312	inverted short cone	1.67388	Japan
G23-132	RsOFP2.3-Ins-312	long cylinder	5.83784	Japan
G23-133	RsOFP2.3-Ins-312	long curved horn	5.68182	Japan
G23-134	RsOFP2.3-Ins-312	long curved horn	7.44681	Japan
G23-139	NA	long cylinder	4.21053	Japan
G23-140	NA	nearly circular	1.16364	South Korea
G23-141	RsOFP2.3-Ins-312	long cylinder	7.87565	South Korea
G23-142	RsOFP2.3-Ins-312	short cylinder	2.14984	South Korea
G23-143	RsOFP2.3-Ins-312	long cylinder	6.0733	South Korea
G23-144	RsOFP2.3-Del-312	high frustum of a cone	2.7907	South Korea
G23-145	RsOFP2.3-Ins-312	long cylinder	6.66667	South Korea
G23-146	RsOFP2.3-Del-312	inverted long cone	4.84127	Japan
G23-147	RsOFP2.3-Del-312	short cylinder	2.67081	Japan
G23-148	RsOFP2.3-Del-312	inverted long cone	4.14062	Japan
G23-149	RsOFP2.3-Ins-312	long cylinder	4.42748	Japan
G23-150	RsOFP2.3-Ins-312	long cylinder	3.86752	China
G23-151	RsOFP2.3-Del-312	inverted long cone	4.25397	South Korea
G23-152	RsOFP2.3-Del-312	short cylinder with expanded flat base	3.28025	South Korea
G23-153	RsOFP2.3-Del-312	inverted short cone	1.63312	China
G23-154	RsOFP2.3-Del-312	oblate	0.614035	China
G23-155	RsOFP2.3-Ins-312	long cylinder	7.03704	South Korea
G23-156	RsOFP2.3-Del-312	short cylinder	3.08036	South Korea
G23-191	RsOFP2.3-Del-312	inverted long cone	3.96175	Tailand
G23-192	RsOFP2.3-Del-312	fusiform	3.9881	Tailand
G23-194	NA	inverted long cone	2.3224	Nepal

## Sheet: Table S2
Table S2 Information of significant SV.
#CHR	peakSNP_position	peakSNP_block(start;end;length)	block_peakSNP_number	peak_value	peakSNP_maf
Chr1	1204186	1154186;1254186;100001	1	6.50901	0.381944
Chr1	1455035	1405035;1505035;100001	1	9.2366	0.40625
Chr1	2884522	2834522;2934522;100001	1	4.93323	0.0520833
Chr1	16087412	16037412;16137412;100001	1	4.35785	0.0625
Chr1	26530409	26480409;26580409;100001	1	5.90099	0.454861
Chr1	29216155	29166155;29266155;100001	1	7.32142	0.461806
Chr1	39704974	39654974;39754974;100001	1	6.59518	0.00347222
Chr1	41134063	41084063;41184063;100001	1	6.12416	0.0208333
Chr1	41633047	41583047;41683047;100001	1	7.23133	0.256944
Chr1	48167672	48117672;48217672;100001	1	9.03998	0.0625
Chr1	49686032	49636032;49736032;100001	1	5.34962	0.00694444
Chr2	96204	46204;176421;130218	2	6.47628	0.479167
Chr2	126421	46204;176421;130218	2	4.90086	0.0138889
Chr2	4843947	4793947;4893947;100001	1	7.30692	0.0729167
Chr2	10750921	10700921;10800921;100001	1	4.81287	0.392308
Chr2	13057746	13007746;13107746;100001	1	5.70151	0.197917
Chr2	14479956	14429956;14529956;100001	1	4.83483	0.309028
Chr2	18512342	18462342;18562342;100001	1	9.56125	0.465278
Chr2	19261010	19211010;19311010;100001	1	4.77367	0.0104167
Chr2	45443551	45393551;45493551;100001	1	4.47945	0.100694
Chr3	8178127	8128127;8228127;100001	1	5.13521	0.194444
Chr3	8842729	8792729;8892729;100001	1	4.69875	0.375
Chr3	21121075	21071075;21171075;100001	1	5.72675	0.0551181
Chr3	27243623	27193623;27293623;100001	1	4.29366	0.361111
Chr3	38302024	38252024;38352024;100001	1	4.35639	0.00694444
Chr5	1532390	1482390;1582390;100001	1	4.26116	0.368056
Chr5	4394977	4344977;4444977;100001	1	5.53074	0.0798611
Chr5	5272949	5222949;5322949;100001	1	5.84247	0.0531915
Chr5	20707367	20657367;20757367;100001	1	4.27649	0.0104167
Chr5	39319372	39269372;39369372;100001	1	8.43314	0.0294118
Chr5	49396056	49346056;49446056;100001	1	5.68768	0.222222
Chr7	17070528	17020528;17120528;100001	1	7.14364	0.3125
Chr7	20525833	20475833;20575833;100001	1	5.394	0.493056
Chr7	25263756	25213756;25313756;100001	1	6.20185	0.0416667
Chr7	28358927	28308927;28408927;100001	1	8.77237	0.0486111
Chr7	29109075	29059075;29159075;100001	1	14.4842	0.368056
Chr7	29951014	29901014;30001014;100001	1	7.62271	0.00347222
Chr7	30871032	30821032;30921032;100001	1	5.88725	0.447917
Chr7	31396185	31346185;31446185;100001	1	5.63431	0.0258621
Chr7	32930999	32880999;32980999;100001	1	4.17095	0.149306
Chr7	33644100	33594100;33694100;100001	1	7.67444	0.298611
Chr7	34199952	34149952;34249952;100001	1	8.02535	0.482639
Chr8	30889087	30839087;30939087;100001	1	4.91476	0.28777
Chr9	4477308	4427308;4527308;100001	1	4.97082	0.347222
Chr9	9406066	9356066;9456066;100001	1	4.12794	0.388889
Chr9	14450879	14400879;14500879;100001	1	8.00945	0.0185185
Chr9	16389546	16339546;16439546;100001	1	5.61108	0.0243056
Chr9	20825347	20775347;20875347;100001	1	4.26889	0.104167
Chr9	31190663	31140663;31240663;100001	1	10.2794	0.364583
Chr9	36785858	36735858;36835858;100001	1	5.2008	0.211806

## Sheet: Table S3
Table S3 Information within the candidate region on chromosome 2, RsOFP2.3 was marked in red.
#CHR	peakSNP_position	peakSNP_block(start;end;length)	block_peakSNP_number	peak_value	peakSNP_maf	peakSNP_effect	peakSNP_in_gene	gene(start;end;length)distance
Chr2	14479956	14429956;14529956;100001	1	4.83483	0.309028	upstream;downstream(RsXLM02g02705;RsXLM02g02704)	RsXLM02g02699.1	14428820;14430602;1783;-50244
Chr2	14479956	14429956;14529956;100001	1	4.83483	0.309028	upstream;downstream(RsXLM02g02705;RsXLM02g02704)	RsXLM02g02700.1	14434580;14436758;2179;-44286
Chr2	14479956	14429956;14529956;100001	1	4.83483	0.309028	upstream;downstream(RsXLM02g02705;RsXLM02g02704)	RsXLM02g02701.1	14441488;14443212;1725;-37605
Chr2	14479956	14429956;14529956;100001	1	4.83483	0.309028	upstream;downstream(RsXLM02g02705;RsXLM02g02704)	RsXLM02g02702.1	14458694;14459555;862;-20831
Chr2	14479956	14429956;14529956;100001	1	4.83483	0.309028	upstream;downstream(RsXLM02g02705;RsXLM02g02704)	RsXLM02g02703.1	14468447;14469563;1117;-10950
Chr2	14479956	14429956;14529956;100001	1	4.83483	0.309028	upstream;downstream(RsXLM02g02705;RsXLM02g02704)	RsXLM02g02704.1	14478062;14479408;1347;-1220
Chr2	14479956	14429956;14529956;100001	1	4.83483	0.309028	upstream;downstream(RsXLM02g02705;RsXLM02g02704)	RsXLM02g02705.1	14481339;14482046;708;1737
Chr2	14479956	14429956;14529956;100001	1	4.83483	0.309028	upstream;downstream(RsXLM02g02705;RsXLM02g02704)	RsXLM02g02706.1	14485013;14485622;610;5362
Chr2	14479956	14429956;14529956;100001	1	4.83483	0.309028	upstream;downstream(RsXLM02g02705;RsXLM02g02704)	RsXLM02g02707.1	14493767;14497510;3744;15683
Chr2	14479956	14429956;14529956;100001	1	4.83483	0.309028	upstream;downstream(RsXLM02g02705;RsXLM02g02704)	RsXLM02g02708.1	14498463;14507896;9434;23224
Chr2	14479956	14429956;14529956;100001	1	4.83483	0.309028	upstream;downstream(RsXLM02g02705;RsXLM02g02704)	RsXLM02g02709.1	14510443;14511845;1403;31188
Chr2	14479956	14429956;14529956;100001	1	4.83483	0.309028	upstream;downstream(RsXLM02g02705;RsXLM02g02704)	RsXLM02g02710.1	14516685;14519620;2936;38197
Chr2	14479956	14429956;14529956;100001	1	4.83483	0.309028	upstream;downstream(RsXLM02g02705;RsXLM02g02704)	RsXLM02g02711.1	14521084;14522330;1247;41751
Chr2	14479956	14429956;14529956;100001	1	4.83483	0.309028	upstream;downstream(RsXLM02g02705;RsXLM02g02704)	RsXLM02g02712.1	14523086;14525052;1967;44113
Chr2	14479956	14429956;14529956;100001	1	4.83483	0.309028	upstream;downstream(RsXLM02g02705;RsXLM02g02704)	RsXLM02g02713.1	14527036;14530290;3255;48707

## Sheet: Table S4
Table S4. Primers used in this study.
Purpose	Name	Sequence
Real time PCR	RsOFP2.3-qF	AGCAGAGCGGTAGTGAAGGCGT
	RsOFP2.3-qR	TGGGGTGAAAGATTAAGATCAAGCC
	RPII-qF	CTCTCTGGGGCTTTAGCCATCTTCT
	RPII-qR	GGTCATTGTCCTGACGGTTCTGAAT
Probes for insitu hybridization	RsOFP2.3 RNA probe	CY3-AAAGGUUGCUGAGGCUUUGGAGGUAACGCAGC
	Negative probe	CY3-GCUGCGUUACCUCCAAAGCCUCAGCAACCUUU
Overexpression vector construction and detection the prescence of transgene	OFP2.3-P2300-F	tttggagagaacacgggtaccATGGGTAATTATCGGTTTAAGCTATCG
	OFP2.3-P2300-R	catgtcgactctagaggatccAAAAGAAAGATGGGGTGAAAGATT
	P2300-GFP-JCF	gccatcgttgaagatgcctctg
Dual LUC assay	6568P2-F	ctatagggcgaattgggtaccGTACACCTATAAGTTCAAACAAGAATACAAA
	68P-R	ttgtctagaactagtggatccCTTTCTTTCTTTCTTTCTTTTGTAAAATG
	65P-R	ttgtctagaactagtggatccCTTTCTTTCTTTCTTTTGTAAAATGAGAG
	68P3-F	ctatagggcgaattgggtaccGAATGCTGTCTTTAGAGTACTGATTTTATAA
	65P3-F	ctatagggcgaattgggtaccGAAGGCTGTCTTTAGAGTACTAATTTGTATAA
312 bp insertion detection	2.3-PF1086	GAGGCGTTCTCGAATTTATGAACAT
	2.3-PR1683	AGAGAGAGAAAGAGAGGCGAGAGTC
Y2H	OFP2.3BD-F	atggccatggaggccgaattcATGGGTAATTATCGGTTTAAGCTATCG
	OFP2.3BD-R	ctagttatgcggccgctgcagTTAAAAAGAAAGATGGGGTGAAAGA
	TRM21AD-F	gccatggaggccagtgaattcATGAATCGGAATCGAAGAAGAAA
	TRM21AD-R	cagctcgagctcgatggatccTCATATGAATGGTTTGGTTTGTTCC
	TRM15LAD-F	gccatggaggccagtgaattcATGGCCAAGAAAACTAGACGGC
	TRM15LAD-R	cagctcgagctcgatggatccTTATAAAACAAGGATCATGCTCTCATC
	TRM4AD-F	gccatggaggccagtgaattcATGGCTGCAAAGCTTCTGCA
	TRM4AD-R	cagctcgagctcgatggatccCTACTGTTCTGCGAAAAGCGTTC
	TRM12AD-F	gccatggaggccagtgaattcATGGAGAAAAGGAGATCACCAAGA
	TRM12AD-R	cagctcgagctcgatggatccTTAATCCATACACCTAATCTGCATTG
Split LUC	OFP2.3-ccL-F	gctcggtacccgggatccATGGGTAATTATCGGTTTAAGCTATCG
	OFP2.3-ccL-R	gtacgagatctggtcgacAAAAGAAAGATGGGGTGAAAGATT
	TRM4-nL-F	ggggacgagctcggtaccATGGCTGCAAAGCTTCTGCA
	TRM4-nL-R	gtacgagatctggtcgacCTGTTCTGCGAAAAGCGTTCT
Subcellular localization/RsTRM4 overexpression	OFP2.3JH-mcherry-F	cgactctagtctagaaagcttATGGGTAATTATCGGTTTAAGCTATCG
	OFP2.3JH-mcherry-R	gcccttgctcaccatggtaccAAAAGAAAGATGGGGTGAAAGATT
	TRM4-P2300-F	tttggagagaacacgggtaccATGGCTGCAAAGCTTCTGCA
	TRM4-P2300-R	catgtcgactctagaggatccCTGTTCTGCGAAAAGCGTTCT
	TRM4-qF	TACTTGCGGAAGATGTGATGATTCG
	TRM4-qR	AAAAGCGTTCTTCGTCTTCCTGACT
BiFC	TRM4-NER-F1	ccaggcctactagtggatccATGGCTGCAAAGCTTCTGCATT
	TRM4-NER-R1	acccgggagcggtaccCTACTGTTCTGCGAAAAGCGTT
	OFP2.3-CEM-F1	ggcgcgccactagtggatccATGGGTAATTATCGGTTTAAGC
	OFP2.3-CEM-R1	tcccgggagcggtaccAAAAGAAAGATGGGGTGAAAGA
VIGS assay	pTY-F	TCCACCCTCACCACCTTCTACCG
	pTY-R	GTGTGGGGACAGACCTCGCTAACT	Yu et al.,2018
	pTY-RsOFP2.3	CTAGCGGTTTAAGCTATCGGAATTAGTCCCTAACGCATGGCCATGCGTTAGGGACTAATTCCGATAGCTT AAACCG
	pTY-RsTRM4	CTAGGACGTAGTAGACCCAAGGCTCAGAAGAGTTTGCAGCGCTGCAAACT CTTCTGAGCCTTGGGTCTACTACGTC
